# Supplementary material for: Challenges in Applying DNA-Binding Protein Predictors to Biological Research
Source: Int J Mol Sci. 2025 Oct 8;26(19):9785. doi: 10.3390/ijms26199785 (PMC12524727; doi:10.3390/ijms26199785)
Supplement: Supplementary file 1 [file ijms-26-09785-s001.zip › Table S1.xlsx]

## Sheet: Sheet2
Software	Link	Status
DNABinder	https://webs.iiitd.edu.in/raghava/dnabinder/submit.html	>6 hours of computation
GraphBind	http://www.csbio.sjtu.edu.cn/bioinf/GraphBind/	>6 hours of computation
DISPLAR	https://pipe.rcc.fsu.edu/displar.html	Input format error
BIndN	https://bioinformatics.k-state.edu/bindn/	Link not found
BindN+	http://bioinfo.ggc.org/bindn+/	Link not found
Bindn-rf	http://bioinfo.ggc.org/bindn-rf/	Link not found
DBD-Hunter	http://cssb.biology.gatech.edu/skolnick/	Link not found
DBD-Threader	http://cssb.biology.gatech.edu/skolnick/webservice/DBD-Threader/	Link not found
DBindR	http://www.cbi.seu.edu.cn/DBindR/DBindR.htm.	Link not found
DBS-PRED	http://tardis.nibio.go.jp/netasa/dbs-pred/	Link not found
DNABRpred	http://cubic.bioc.columbia.edu/services/disis	Link not found
DNApred RF	http://www.cbi.seu.edu.cn/DBindR/DBindR.htm.	Link not found
Hmmbinder	https://brl.uiu.ac.bd/HMMBinder	Link not found
iDNA-Prot	http://icpr.jci.edu.cn/bioinfo/iDNA-Prot or http://www.jci-bioinfo.cn/iDNA-Prot	Link not found
iDNAProt-ES	http://brl.uiu.ac.bd/iDNAProt-ES/	Link not found
MetaDBSite	http://projects.biotec.tu-dresden.de/metadbsite/ and http://sysbio.zju.edu.cn/metadbsite.	Link not found
NAPS	http://proteomics.bioengr.uic.edu/NAPS	Link not found
Nucleic Acid Bind Predictor	http://bioinformatics.bioe.uic.edu/	Link not found
ProteDNA	http://bio222.esoe.ntu.edu.tw/ProteDNA/	Link not found
RNABindRplus	http://einstein.cs.iastate.edu/RNABindRPlus/	Link not found
DBS-PSSM	http://ccbb.jnu.ac.in/shandar/servers/dbs-pssm	Link unable to reach
DNABINDPROT	http://www.prc.boun.edu.tr/appserv/prc/dnabindprot/	Link unable to reach
DNABR	http://www.cbi.seu.edu.cn/DNABR/	Link unable to reach
iDBPs	http://idbps.tau.ac.il/	Link unable to reach
iDNAPro-PseAAC	http://bliulab.net/iDNAPro-PseAAC/server	Link unable to reach
iDNA-Prot|dis	http://bioinformatics.hitsz.edu.cn/iDNA-Prot_dis/	Link unable to reach
IKP-DBPPred	http://server.malab.cn/IKP-DBPPred/index.jsp	Link unable to reach
Local-DPP	http://server.malab.cn/Local-DPP/Index.html	Link unable to reach
METADB 1	https://projects.biotec.tu-dresden.de/metadbsite/	Link unable to reach
METADB 2	http://sysbio.zju.edu.cn/metadbsite	Link unable to reach
PseDNA-Pro	http://bioinformatics.hitsz.edu.cn/PseDNA-Pro/	Link unable to reach
PSFM-DBT	http://bioinformatics.hitsz.edu.cn/PSFM-DBT/	Link unable to reach
PSSM-DT	http://bioinformatics.hitsz.edu.cn/PSSM-DT/	Link unable to reach
PDA-Pred	https://web.iitm.ac.in/bioinfo2/pdapred/predict.html	Other usage (Biniding free energy estimation)
DeepFRI	https://beta.deepfri.flatironinstitute.org/workspace/JYE223	Other usage (GO prediction)
Deep-WET	https://deepwet-dna.monarcatechnical.com/	Output not produced
DR_Bind	http://dnasite.limlab.ibms.sinica.edu.tw/	Output not produced
DNABIND	https://dnabind.szialab.org/	Tested in our study
DP-Bind	https://csbioinformatics.njust.edu.cn/dnapred/	Tested in our study
DPP-PseAAC	http://77.68.43.135:8080/DPP-PseAAC/	Tested in our study
DRNApred	https://biomine.cs.vcu.edu/servers/DRNApred/	Tested in our study
HybridDBRpred	http://biomine.cs.vcu.edu/servers/hybridDBRpred/	Tested in our study
iDRBP_MMC	http://bliulab.net/iDRBP_MMC/server	Tested in our study
iDRPro-SC	http://bliulab.net/iDRPro-SC/	Tested in our study
NucBind	https://yanglab.qd.sdu.edu.cn/NucBind/	Tested in our study
TargetDBP	https://csbioinformatics.njust.edu.cn/targetdbp/	Tested in our study
TargetDNA	https://csbioinformatics.njust.edu.cn/TargetDNA/	Tested in our study
SPOT-Seq	https://sparks-lab.org/	Tool not found
GPSite	https://bio-web1.nscc-gz.cn/app/GPSite	Unstable
EGPDI	https://github.com/HaaZheng/EGPDI	Web tool not available (local only)
ESM-DBP	https://github.com/pengsl-lab/ESM-DBP	Web tool not available (local only)
NCBRPred	http://bliulab.net/NCBRPred/	Web tool not available (local only)
newDNA-prot	https://sourceforge.net/projects/newdnaprot/	Web tool not available (local only)
SOFB	https://github.com/Encryptional/SOFB	Web tool not available (local only)
